# Supplementary material for: De Novo Design of AC-P19M, a Novel Anticancer Peptide with Apoptotic Effects on Lung Cancer Cells and Anti-Angiogenic Activity
Source: Int J Mol Sci. 2022 Dec 9;23(24):15594. doi: 10.3390/ijms232415594 (PMC9779372; doi:10.3390/ijms232415594)
Supplement: Supplementary file 1 [file ijms-23-15594-s001.zip]

Archive with 1 entries (1 files):
- ijms-2045457-supplementary.pdf
